# Supplementary material for: Dietary Enteromorpha Polysaccharides Supplementation Improves Breast Muscle Yield and Is Associated With Modification of mRNA Transcriptome in Broiler Chickens
Source: Front Vet Sci. 2021 Apr 16;8:663988. doi: 10.3389/fvets.2021.663988 (PMC8085336; doi:10.3389/fvets.2021.663988)
Supplement: Supplementary file 1 [file Table_1.xlsx]

## Sheet: Sheet1
Supplemental Table 1. The differentially expressed genes (DEGs) identified between CON and EP_7000 groups
Genes_ID	Genes_name	CON_mean	EP7000_mean	Log2FC(EP_7000/CON)	P-adjust	Regulate
ENSGALG00000010881	ASB2	3.928	200.383	5.705	2.312e-47	up
ENSGALG00000041202	FBXO32	3.346	13.435	2.066	4.199e-09	up
ENSGALG00000005378	ARNTL	1.965	9.376	2.235	3.721e-08	up
ENSGALG00000045075	-	0	27.584	11.63	1.412e-07	up
ENSGALG00000015779	PM20D2	7.894	49.702	2.59	1.527e-06	up
ENSGALG00000041421	-	0.023	2.151	6.389	1.527e-06	up
ENSGALG00000036356	YEATS2	5.233	21.045	1.904	2.366e-06	up
ENSGALG00000016400	RSAD2	0.128	2.171	4.053	3.369e-06	up
ENSGALG00000041787	PLA2G15	6.956	26.328	1.74	8.079e-06	up
ENSGALG00000013575	-	10.771	162.574	3.917	3.005e-05	up
ENSGALG00000028256	CCL19	0.211	5.416	4.659	4.673e-05	up
ENSGALG00000045085	-	1.056	21.82	4.388	0.0001293	up
ENSGALG00000045392	-	1.413	88.157	6.061	0.0001293	up
ENSGALG00000016456	Lpin1	4.885	11.423	1.763	0.0001717	up
ENSGALG00000021139	-	26.727	715.897	4.296	0.0001952	up
ENSGALG00000009479	-	0	0.657	9.017	0.0002621	up
ENSGALG00000020975	TMEM233	9.695	23.562	1.593	0.0002765	up
ENSGALG00000011551	JCHAIN	2.674	30.576	3.487	0.0002836	up
ENSGALG00000013723	OASL	3.586	59.731	3.885	0.0003054	up
ENSGALG00000039269	-	0.814	4.587	2.466	0.0003088	up
ENSGALG00000033171	TGM4	0.026	0.937	4.861	0.0003088	up
ENSGALG00000015286	SESN1	39.59	102.487	1.358	0.0003088	up
ENSGALG00000041944	-	136.197	1454.91	3.325	0.0003088	up
ENSGALG00000013548	GZMA	0.038	2.514	5.808	0.000365	up
ENSGALG00000042285	-	2.722	94.677	5.058	0.000366	up
ENSGALG00000014962	FAM26F	0	1.194	7.684	0.0004131	up
ENSGALG00000011190	-	1.31	22.22	4.046	0.000603	up
ENSGALG00000032340	-	0.174	2.241	3.606	0.0006414	up
ENSGALG00000014297	IRF7	2.071	9.463	2.178	0.0007383	up
ENSGALG00000006138	-	0.538	2.326	2.085	0.0007633	up
ENSGALG00000004859	ZNFX1	1.694	8.293	2.288	0.0008987	up
ENSGALG00000034896	-	86.335	246.827	1.332	0.001021	up
ENSGALG00000045713	-	0.11	3.183	4.65	0.001502	up
ENSGALG00000040665	METTL6	27.161	59.851	1.156	0.001615	up
ENSGALG00000005540	MICAL2	11.093	29.646	1.407	0.001615	up
ENSGALG00000012072	-	2.111	6.886	1.707	0.001615	up
ENSGALG00000002192	PTPRC	0.683	2.541	1.929	0.00171	up
ENSGALG00000002783	-	4.112	11.911	1.487	0.002229	up
ENSGALG00000014261	-	4.51	18.926	2.039	0.002447	up
ENSGALG00000030940	BLB2	149.963	523.168	1.805	0.002465	up
ENSGALG00000046130	-	4.838	17.697	1.844	0.002517	up
ENSGALG00000043742	-	15.45	253.481	3.918	0.002576	up
ENSGALG00000028982	-	1.641	17.067	3.24	0.002654	up
ENSGALG00000015032	CD274	0.263	1.328	2.635	0.003143	up
ENSGALG00000044778	-	0.379	6.886	3.712	0.003143	up
ENSGALG00000026152	-	10.708	37.041	1.809	0.003277	up
ENSGALG00000035075	TAP1	13.868	39.333	1.489	0.003277	up
ENSGALG00000015192	-	0.301	2.721	3.139	0.003701	up
ENSGALG00000005937	-	2.872	54.671	4.171	0.004055	up
ENSGALG00000006318	-	0.029	0.558	4.132	0.00445	up
ENSGALG00000041978	k123	0.04	0.877	4.364	0.00476	up
ENSGALG00000044927	-	0.13	1.161	3.113	0.004827	up
ENSGALG00000045607	-	0.102	5.321	5.564	0.007452	up
ENSGALG00000038393	DMB2	13.461	41.381	1.612	0.008124	up
ENSGALG00000006785	IRF1	6.777	21.29	1.645	0.009358	up
ENSGALG00000000251	CD79B	0.259	1.764	2.752	0.009358	up
ENSGALG00000039682	HCLS1	1.814	5.788	1.671	0.009358	up
ENSGALG00000046532	C15orf48	1.361	4.445	1.704	0.00984	up
ENSGALG00000016852	-	0.02	0.395	4.286	0.01044	up
ENSGALG00000013100	GRB10	4.285	9.623	1.124	0.01059	up
ENSGALG00000006809	POU2AF1	0.086	0.662	3.449	0.01184	up
ENSGALG00000033512	CPEB4	13.482	28.585	1.057	0.01231	up
ENSGALG00000008127	SPI1	2.121	9.115	2.119	0.01231	up
ENSGALG00000014585	-	7.318	55.491	2.955	0.01322	up
ENSGALG00000011783	HIST1H111L	1.024	6.906	2.687	0.01333	up
ENSGALG00000037336	PRTG	0.02	0.147	2.863	0.01333	up
ENSGALG00000002403	ULK1	6.971	16.892	1.245	0.01388	up
ENSGALG00000011646	PLD4	0.053	0.584	3.395	0.01483	up
ENSGALG00000016954	RGCC	24.547	83.705	1.686	0.01483	up
ENSGALG00000030653	-	2.178	77.634	4.807	0.01483	up
ENSGALG00000034478	GGCL1	1.437	9.291	2.667	0.01509	up
ENSGALG00000007651	STAT1	10.912	30.243	1.642	0.01509	up
ENSGALG00000038946	KLHL38	1.05	3.879	1.889	0.01509	up
ENSGALG00000000504	ETV7	0.122	1.197	3.359	0.01559	up
ENSGALG00000043112	-	34.883	115.593	1.67	0.01621	up
ENSGALG00000035804	SQSTM1	105.309	231.637	1.119	0.01682	up
ENSGALG00000001558	MOV10	2.368	8.954	1.927	0.01695	up
ENSGALG00000016142	-	0.871	12.848	3.929	0.01748	up
ENSGALG00000016964	EPSTI1	0.594	4.15	2.823	0.01751	up
ENSGALG00000002621	SLC25A42	3.233	9.592	1.541	0.01909	up
ENSGALG00000009724	GREM1	2.08	6.176	1.587	0.01909	up
ENSGALG00000004594	CD74	380.676	942.144	1.294	0.01909	up
ENSGALG00000011220	SLC25A29	11.356	24.468	1.327	0.01997	up
ENSGALG00000013057	-	2.102	7.58	2.036	0.01997	up
ENSGALG00000000720	-	6.373	15.583	1.283	0.02011	up
ENSGALG00000040870	-	0.557	15.307	4.75	0.02123	up
ENSGALG00000014892	CEP85L	4.327	10.354	1.208	0.02123	up
ENSGALG00000026422	-	0.508	1.426	1.612	0.02123	up
ENSGALG00000032428	-	0.115	1.908	3.945	0.02148	up
ENSGALG00000008107	-	3.436	7.342	1.082	0.02148	up
ENSGALG00000026287	IRS2	0.961	3.478	1.842	0.02209	up
ENSGALG00000014537	BMF	2.993	5.686	1.026	0.02376	up
ENSGALG00000046192	-	2.131	23.826	3.477	0.02396	up
ENSGALG00000015209	NFIL3	5.799	12.614	1.109	0.02427	up
ENSGALG00000037629	-	0.712	2.28	1.649	0.02538	up
ENSGALG00000032589	-	14.212	22.366	1.235	0.03127	up
ENSGALG00000029381	TAP2	14.336	29.589	1.03	0.03163	up
ENSGALG00000037245	-	1.072	5.038	2.652	0.03245	up
ENSGALG00000028612	-	2006.36	7107.36	1.523	0.03377	up
ENSGALG00000006527	CRTAM	0.069	0.494	2.79	0.03659	up
ENSGALG00000013793	CLOCK	4.708	9.254	0.9424	0.03659	up
ENSGALG00000041684	FBXO30	6.37	13.045	0.9828	0.03745	up
ENSGALG00000024020	-	2.339	8.2	1.794	0.03782	up
ENSGALG00000016022	RUNX1	0.349	1.327	1.836	0.03801	up
ENSGALG00000007511	ITGB2	1.991	5.992	1.587	0.03884	up
ENSGALG00000004420	SDK1	0.898	3.167	1.761	0.03916	up
ENSGALG00000003144	TRIM25	2.853	6.993	1.291	0.04196	up
ENSGALG00000000775	CTSS	18.964	51.789	1.457	0.04223	up
ENSGALG00000040369	PFKFB3	2.016	8.353	2.04	0.04449	up
ENSGALG00000038141	NCF4	0.179	0.992	2.47	0.04477	up
ENSGALG00000027165	-	9.487	46.613	2.186	0.04645	up
ENSGALG00000001234	CETP	22.007	44.017	0.9958	0.04645	up
ENSGALG00000011084	-	15.962	3.159	-2.095	5.444e-06	down
ENSGALG00000035177	-	3.729	0.089	-5.904	3.017e-05	down
ENSGALG00000000573	PER3	1.988	0.314	-2.653	4.897e-05	down
ENSGALG00000040636	-	7.022	0	-9.784	0.0001106	down
ENSGALG00000011291	NR1D2	19.584	7.475	-1.499	0.0001356	down
ENSGALG00000027472	TMEM38B	12.476	4.568	-1.458	0.0001717	down
ENSGALG00000008308	BHLHE40	73.767	28.477	-1.374	0.000247	down
ENSGALG00000027874	CHAC1	29.224	4.191	-2.84	0.0002541	down
ENSGALG00000034135	-	17.846	1.346	-3.567	0.0004131	down
ENSGALG00000001918	DNAJB5	32.195	12.858	-1.463	0.001021	down
ENSGALG00000000123	-	12.712	5.915	-1.412	0.001422	down
ENSGALG00000014776	-	17.211	6.152	-1.519	0.001623	down
ENSGALG00000028560	-	24.223	2.633	-3.198	0.001623	down
ENSGALG00000042810	-	10.47	3.051	-1.77	0.00194	down
ENSGALG00000029410	-	19.84	5.856	-1.568	0.00194	down
ENSGALG00000029186	-	2.423	0.309	-2.853	0.002447	down
ENSGALG00000032602	-	43.465	14.553	-1.902	0.008422	down
ENSGALG00000000107	TRIM7	33.513	13.795	-1.268	0.008821	down
ENSGALG00000036530	-	56.679	27.585	-1.048	0.00984	down
ENSGALG00000039863	-	1.34	0.191	-2.652	0.01333	down
ENSGALG00000009495	FGFR2	0.62	0.129	-2.284	0.01559	down
ENSGALG00000008266	COL4A6	2.953	1.448	-1.175	0.01611	down
ENSGALG00000039919	-	2.782	0.477	-2.642	0.01716	down
ENSGALG00000001986	-	146.754	70.793	-1.03	0.01778	down
ENSGALG00000015704	-	240.646	112.458	-1.11	0.01861	down
ENSGALG00000005095	SLC25A25	99.761	30.106	-1.775	0.01997	down
ENSGALG00000015663	HSDL2	29.385	13.202	-1.163	0.01997	down
ENSGALG00000032091	-	1.872	0.285	-2.678	0.02207	down
ENSGALG00000028140	CNTFR	17.121	8.165	-1.094	0.02209	down
ENSGALG00000007300	-	18.612	7.254	-1.376	0.02342	down
ENSGALG00000005521	PER2	4.994	2.065	-1.267	0.02427	down
ENSGALG00000002260	CISH	48.916	22.795	-1.126	0.02769	down
ENSGALG00000011740	MGP	1075.5	497.286	-1.124	0.03164	down
ENSGALG00000037444	-	2.361	0.355	-2.813	0.03245	down
ENSGALG00000037029	PDE4C	1.125	0.331	-1.796	0.03382	down
ENSGALG00000011270	KERA	0.724	0.043	-3.577	0.03491	down
ENSGALG00000006637	-	14.164	6.263	-1.171	0.03687	down
ENSGALG00000026875	-	40.753	21.149	-0.9622	0.03801	down
ENSGALG00000009748	ASNS	31.761	9.569	-1.732	0.03801	down
ENSGALG00000007132	ACOX2	15.995	8.455	-0.9319	0.03801	down
ENSGALG00000032674	-	4.149	0.333	-3.565	0.04353	down
ENSGALG00000031828	-	952.337	458.173	-1.077	0.04645	down
CON, dietary supplementation of Enteromorpha polysaccharides (EP) at 0 mg/kg; EP7000, dietary supplementation of Enteromorpha polysaccharides (EP) at 7000 mg/kg.
